# Supplementary material for: Cost-effectiveness analysis of capecitabine monotherapy versus capecitabine plus oxaliplatin in elderly patients with advanced gastric cancer
Source: PLoS One. 2018 Jun 28;13(6):e0199553. doi: 10.1371/journal.pone.0199553 (PMC6023138; doi:10.1371/journal.pone.0199553)
Supplement: S1 Dataset — (XLS) [file pone.0199553.s001.xls]

## Sheet: Variables
Name	Description	Comment	Show In Tree	Root Definition	Low	High
C_cap	Cost of capecitabine per 500mg		yes	C_cap_Ln	3.84	5.76	Original Name	Changed
C_oxa	Cost of oxaliplatin per 50 mg		yes	C_oxa_Ln	297.52	446.28	C_cap	0
R_ano_X	Risk for anorexia in X(grade 3 or 4)		yes	R_ano_X_Beta	0.064	0.096	C_oxa	0
R_ane_X	Risk for anemia in X(grade 3 or 4)		yes	R_ane_X_Beta	0.12	0.18	R_ano_X	0
R_fat_X	Risk for fatigue in X(grade 3 or 4)		yes	R_fat_X_Beta	0.064	0.096	R_ane_X	0
R_dia_X	Risk for diarrhea in X(grade 3 or 4)		yes	R_dia_X_Beta	0.064	0.096	R_fat_X	0
R_thr_X	Risk for thrombocytopenia in X(grade 3 or 4)		yes	R_thr_X_Beta	0.032	0.048	R_dia_X	0
R_ano_XELOX	Risk for anorexia in XELOX(grade 3 or 4)		yes	R_ano_XELOX_Beta	0.104	0.156	R_thr_X	0
R_ane_XELOX	Risk for anemia in XELOX(grade 3 or 4)		yes	R_ane_XELOX_Beta	0.064	0.096	R_ano_XELOX	0
R_fat_XELOX	Risk for fatigue in XELOX(grade 3 or 4)		yes	R_fat_XELOX_Beta	0.104	0.156	R_ane_XELOX	0
R_dia_XELOX	Risk for diarrhea in XELOX(grade 3 or 4)		yes	R_dia_XELOX_Beta	0.032	0.048	R_fat_XELOX	0
R_thr_XELOX	Risk for thrombocytopenia in XELOX(grade 3 or 4)		yes	R_thr_XELOX_Beta	0.032	0.048	R_dia_XELOX	0
U_PFS	Utility of PFS in X and XELOX		yes	U_PFS_Beta	0.638	0.956	R_thr_XELOX	0
C_CT	Cost of abdominal CT per unit		yes	C_CT_gamma	30.1	90.3	U_PFS	0
C_XR	Cost of chest radiograph per unit		yes	C_XR_gamma	3	9	C_CT	0
rate	Discount rate		yes	0.03	0	0.08	C_XR	0
Cano	Cost of anorexia per unit		yes	C_ano_Ln	120.5	147.3	rate	0
Cane	Cost of anemia per unit		yes	C_ane_Ln	555	678.4	Cano	0
Cfat	Cost of fatigue per unit		yes	C_fat_Ln	120.5	147.3	Cane	0
Cdia	Cost of diarrhea per unit		yes	C_dia_Ln	46.3	56.5	Cfat	0
Cthr	Cost of thrombocytopenia per unit		yes	C_thr_Ln	3707.8	4531.8	Cdia	0
C_adverse_X			yes	Cane*R_ane_X+Cano*R_ano_X+Cdia*R_dia_X+Cfat*R_fat_X+Cthr*R_thr_X	0	175.823	Cthr	0
C_adverse_XELOX			yes	Cane*R_ane_XELOX+Cano*R_ano_XELOX+Cdia*R_dia_XELOX+Cfat*R_fat_XELOX+Cthr*R_thr_XELOX	0	188.625	C_adverse_X	0
Csupport_care	Cost of supportive care per 3 weeks		yes	C_supp_Ln	1186.5	2344.9	C_adverse_XELOX	0
R_second_line_X	Risk for requring second-line chemotherapy in X		yes	R_second_line_X_beta	0.304	0.456	Csupport_care	0
Cadmin	Cost of administration per unit		yes	C_admin_ln	19.4	23.7	R_second_line_X	0
C_Drug_X			yes	14*2*1000*1.72*C_cap/500	0	462.336	Cadmin	0
C_Drug_XELOX			yes	C_Drug_X+110*1.72*C_oxa/50	0	1869.61	C_Drug_X	0
C_Follow_up			yes	if(_stage<35;((C_MRI*4+C_CT*4)/2+C_XR*8)/35;if(_stage<52;((C_MRI*2+C_CT*2)/2+C_XR*2)/17;((C_MRI+C_CT)/2+C_XR)/17))	0	16.8686	C_Drug_XELOX	0
C_total_of_PFS_X			yes	C_Drug_X+C_Follow_up+Clab	0	567.005	C_Follow_up	0
C_total_of_PFS_X_init			yes	C_adverse_X+C_Drug_X+C_Follow_up+Clab	0	742.828	C_total_of_PFS_X	0
C_total_of_PFS_XELOX			yes	Cadmin+C_Drug_XELOX+C_Follow_up+Clab	0	1992.77	C_total_of_PFS_X_init	0
C_total_of_PFS_XELOX_init			yes	Cadmin+C_Drug_XELOX+C_Follow_up+Clab+C_adverse_XELOX	0	2181.4	C_total_of_PFS_XELOX	0
U_PD	Utility of PD in X and XELOX		yes	U_PD_beta	0.462	0.692	C_total_of_PFS_XELOX_init	0
Udevelop			yes	U_PD/17	0	0.0339412	U_PD	0
C_second_line			yes	5300.4	4240.32	6360.48	Udevelop	0
C_total_of_develop_X			yes	C_second_line*R_second_line_X+Csupport_care*(1-R_second_line_X)	0	2911.11	C_second_line	0
Clab	cost of laboratory evaluations per unit		yes	C_lab_ln	103.6	155.4	C_total_of_develop_X	0
C_MRI	Cost of abdominal MRI per unit		yes	C_MRI_gamma	61.65	184.95	Clab	0
R_second_line_XELOX			yes	R_second_line_XELOX_beta	0.464	0.696	C_MRI	0
C_total_of_develop_XELOX			yes	C_second_line*R_second_line_XELOX+Csupport_care*(1-R_second_line_XELOX)	0	3682.65	R_second_line_XELOX	0
b_OS_X			yes	1.4703	0	1.4703	C_total_of_develop_XELOX	0
a_OS_X			yes	-3.2726	-3.2726	0	b_OS_X	0
TP_DEATH_X			yes	1-(1+exp(a_OS_X)*(_stage)^b_OS_X)/(1+exp(a_OS_X)*(_stage+1)^b_OS_X)	0	0.0365232	a_OS_X	0
a_OS_XELOX			yes	-4.5714	-4.5714	0	TP_DEATH_X	0
b_OS_XELOX			yes	1.4960	0	1.496	a_OS_XELOX	0
TP_DEATH_XELOX			yes	1-(1+exp(a_OS_XELOX)*(_stage)^b_OS_XELOX)/(1+exp(a_OS_XELOX)*(_stage+1)^b_OS_XELOX)	0	0.0102376	b_OS_XELOX	0
a_PFS_X			yes	-3.0531	-3.0531	0	TP_DEATH_XELOX	0
b_PFS_X			yes	2.1872	0	2.1872	a_PFS_X	0
TP_PFS_Xarm			yes	(1+exp(a_PFS_X)*(_stage)^b_PFS_X)/(1+exp(a_PFS_X)*(_stage+1)^b_PFS_X)	0	0.954916	b_PFS_X	0
a_PFS_XELOX			yes	-3.9836	-3.9836	0	TP_PFS_Xarm	0
b_PFS_XELOX			yes	1.6494	0	1.6494	a_PFS_XELOX	0
TP_PFS_XELOXarm			yes	(1+exp(a_PFS_XELOX)*(_stage)^b_PFS_XELOX)/(1+exp(a_PFS_XELOX)*(_stage+1)^b_PFS_XELOX)	0	0.981722	b_PFS_XELOX	0
U_PFS_X			yes	U_PFS/17	0	0.0468824	TP_PFS_XELOXarm	0
U_PFS_XELOX			yes	U_PFS/17	0	0.0468824	U_PFS_X	0
							U_PFS_XELOX	0

## Sheet: Distributions
Index	Type	Name	Description	Param 1	Param 2	Param 3	Sampling Rate	Option	Python Class	Original Name	Changed	Help/Explanation
1	LogNormal	C_cap_Ln		ln(4.7744)	sqrt(ln(4.8/4.7744)*2)		0			C_cap_Ln	0	Param 1 = umeanoflogs; Param 2 = sigmastddevoflogs;
2	LogNormal	C_oxa_Ln		ln(369.9159)	sqrt(ln(371.9/369.9159)*2)		0			C_oxa_Ln	0	Param 1 = umeanoflogs; Param 2 = sigmastddevoflogs;
3	Beta	R_ano_X_Beta		2	24		0			R_ano_X_Beta	0	Param 1 = alpha; Param 2 = beta;
4	Beta	R_ane_X_Beta		4	22		0			R_ane_X_Beta	0	Param 1 = alpha; Param 2 = beta;
5	Beta	R_fat_X_Beta		2	24		0			R_fat_X_Beta	0	Param 1 = alpha; Param 2 = beta;
6	Beta	R_dia_X_Beta		2	24		0			R_dia_X_Beta	0	Param 1 = alpha; Param 2 = beta;
7	Beta	R_thr_X_Beta		1	25		0			R_thr_X_Beta	0	Param 1 = alpha; Param 2 = beta;
8	Beta	R_ano_XELOX_Beta		3	21		0			R_ano_XELOX_Beta	0	Param 1 = alpha; Param 2 = beta;
9	Beta	R_ane_XELOX_Beta		2	22		0			R_ane_XELOX_Beta	0	Param 1 = alpha; Param 2 = beta;
10	Beta	R_fat_XELOX_Beta		3	21		0			R_fat_XELOX_Beta	0	Param 1 = alpha; Param 2 = beta;
11	Beta	R_dia_XELOX_Beta		1	23		0			R_dia_XELOX_Beta	0	Param 1 = alpha; Param 2 = beta;
12	Beta	R_thr_XELOX_Beta		1	23		0			R_thr_XELOX_Beta	0	Param 1 = alpha; Param 2 = beta;
14	Beta	U_PFS_Beta		0.797	0.203		0			U_PFS_Beta	0	Param 1 = alpha; Param 2 = beta;
17	Gamma	C_CT_gamma		(60.2^2)/(15.35714^2)	60.2/(15.35714^2)		0			C_CT_gamma	0	Param 1 = alpha; Param 2 = lambda;
18	Gamma	C_XR_gamma		(6^2)/(1.5306^2)	6/(1.5306^2)		0			C_XR_gamma	0	Param 1 = alpha; Param 2 = lambda;
19	LogNormal	C_ano_Ln		ln(133.7244)	sqrt(ln(133.9/133.7244)*2)		0			C_ano_Ln	0	Param 1 = umeanoflogs; Param 2 = sigmastddevoflogs;
20	LogNormal	C_ane_Ln		ln(615.89169)	sqrt(ln(616.7/615.89169)*2)		0			C_ane_Ln	0	Param 1 = umeanoflogs; Param 2 = sigmastddevoflogs;
21	LogNormal	C_fat_Ln		ln(133.7244)	sqrt(ln(133.9/133.7244)*2)		0			C_fat_Ln	0	Param 1 = umeanoflogs; Param 2 = sigmastddevoflogs;
22	LogNormal	C_dia_Ln		ln(51.333745)	sqrt(ln(51.4/51.333745)*2)		0			C_dia_Ln	0	Param 1 = umeanoflogs; Param 2 = sigmastddevoflogs;
23	LogNormal	C_thr_Ln		ln(4114.4049)	sqrt(ln(4119.8/4114.4049)*2)		0			C_thr_Ln	0	Param 1 = umeanoflogs; Param 2 = sigmastddevoflogs;
24	LogNormal	C_supp_Ln		ln(1617.2927)	sqrt(ln(1641.9/1617.2927)*2)		0			C_supp_Ln	0	Param 1 = umeanoflogs; Param 2 = sigmastddevoflogs;
25	Beta	R_second_line_X_beta		10	16		0			R_second_line_X_beta	0	Param 1 = alpha; Param 2 = beta;
26	LogNormal	C_admin_ln		ln(18.475889)	sqrt(ln(18.5/18.475889)*2)		0			C_admin_ln	0	Param 1 = umeanoflogs; Param 2 = sigmastddevoflogs;
27	Beta	U_PD_beta		0.577	0.423		0			U_PD_beta	0	Param 1 = alpha; Param 2 = beta;
28	LogNormal	C_lab_ln		ln(128.8091)	sqrt(ln(129.5/128.8091)*2)		0			C_lab_ln	0	Param 1 = umeanoflogs; Param 2 = sigmastddevoflogs;
29	Gamma	C_MRI_gamma		(123.3^2)/(31.4541^2)	123.3/(31.4541^2)		0			C_MRI_gamma	0	Param 1 = alpha; Param 2 = lambda;
30	Beta	R_second_line_XELOX_beta		14	10		0			R_second_line_XELOX_beta	0	Param 1 = alpha; Param 2 = beta;
